# Supplementary material for: Optimizing Workflow, Safety and Children’s Comfort in the Operating Theatre: A Mixed-Method Study Exploring Nurses’ and Caregivers’ Experiences and Possible Areas for Improvement
Source: Children (Basel). 2026 Apr 10;13(4):528. doi: 10.3390/children13040528 (PMC13115178; doi:10.3390/children13040528)
Supplement: Supplementary file 1 [file children-13-00528-s001.zip]

Archive with 6 entries (6 files):
- Supplementary file S1. Focus group interview guide.pdf
- Supplementary file S2. Sociodemographic for nurses.pdf
- Supplementary file S3. Questionnaire nurses' experiences.pdf
- Supplementary file S4. Questionnaire caregiver's experience.pdf
- Supplementary file S5. Sociodemographic for caregivers.pdf
- Supplementary file S6. Type of surgery.pdf
